# Supplementary material for: Adherence to Screening Tests for Gynaecological and Colorectal Cancer in Patients with Diabetes in Spain: A Population-Based Study (2014–2020)
Source: J Clin Med. 2024 May 22;13(11):3047. doi: 10.3390/jcm13113047 (PMC11172449; doi:10.3390/jcm13113047)
Supplement: Supplementary file 1 [file jcm-13-03047-s001.zip]

Archive with 1 entries (1 files):
- jcm-2993495-supplementary.pdf
